# Supplementary material for: Ionic Liquids toward Enhanced Carotenoid Extraction from Bacterial Biomass
Source: Molecules. 2024 Aug 30;29(17):4132. doi: 10.3390/molecules29174132 (PMC11397713; doi:10.3390/molecules29174132)
Supplement: Supplementary file 1 [file molecules-29-04132-s001.zip]

Archive with 1 entries (1 files):
- molecules-3145607-supplementary.pdf
